# Supplementary material for: From hidden hearing loss to supranormal auditory processing by neurotrophin 3-mediated modulation of inner hair cell synapse density
Source: PLoS Biol. 2024 Jun 27;22(6):e3002665. doi: 10.1371/journal.pbio.3002665 (PMC11210788; doi:10.1371/journal.pbio.3002665)
Supplement: S1 Data — (XLSX) [file pbio.3002665.s003.xlsx]

## Sheet: Fig2A 
			Mean CT				(E)^-CT				NGE to RPL19			relative expression
group	id	genotype	RPL19	Ntf3	VGF		RPL19	Ntf3	VGF		Ntf3	VGF		Ntf3	VGF
Control	682-1r	PLP1cre ERT (-): NT3fl	20.4251	31.1145			7.86856e-07	2.12191e-09			0.00269669			0.818229
Control	682-1l	PLP1cre ERT (-): NT3fl	20.7036	31.2583			6.49639e-07	1.93481e-09			0.00297829			0.903673
Control	682-4r	PLP1cre ERT (-): NT3fl	22.0077	32.1321	34.205		2.64804e-07	1.10421e-09	9.51676e-12		0.00416993	3.59389e-05		1.26524	0.723262
Control	682-4l	PLP1cre ERT (-): NT3fl	19.1427	28.9677	30.9214		1.90172e-06	8.41684e-09	1.08771e-10		0.00442591	5.71962e-05		1.34291	1.15106
Control	682-6	PLP1cre ERT (-): NT3fl	19.0464	29.3066	30.3996		2.03194e-06	6.77125e-09	1.60195e-10		0.00333241	7.88386e-05		1.01112	1.58661
Control	455-6	PLP1cre ERT (-): NT3fl	19.7412	30.0024	31.9674		1.25975e-06	4.33229e-09	5.00596e-11		0.00343901	3.97377e-05		1.04346	0.799712
Control	456-5	PLP1cre ERT (-): NT3fl	18.3148	29.0759	30.3405		3.36164e-06	7.85233e-09	1.67386e-10		0.00233586	4.97929e-05		0.708747	1.00207
Control	512-3	PLP1cre ERT (-): NT3fl	18.7231	29.1299	31.1327		2.53834e-06	7.58455e-09	9.29935e-11		0.002988	3.66356e-05		0.906618	0.737283
Ntf3-KD	682-5r	PLP1cre ERT (+): NT3fl	18.9149	29.5328	32.6294		2.22441e-06	5.85624e-09	3.06328e-11		0.00263271	1.37712e-05		0.798817	0.277142
Ntf3-KD	682-5l	PLP1cre ERT (+): NT3fl	19.2079	30.1624	32.1805		1.81822e-06	3.90956e-09	4.27373e-11		0.00215021	2.3505e-05		0.652418	0.473033
Ntf3-KD	455-3	PLP1cre ERT (+): NT3fl	19.3412	29.7532	32.2651		1.65889e-06	5.08379e-09	4.01373e-11		0.00306457	2.41953e-05		0.929851	0.486924
Ntf3-KD	455-7	PLP1cre ERT (+): NT3fl	22.69	33.6367	34.8671		1.65588e-07	4.20375e-10	5.82306e-12		0.00253868	3.51659e-05		0.770285	0.707706
Ntf3-KD	455-8	PLP1cre ERT (+): NT3fl	20.3344	31.0923	32.9024		8.37541e-07	2.1524e-09	2.50162e-11		0.0025699	2.98686e-05		0.779759	0.6011
Ntf3-KD	456-1	PLP1cre ERT (+): NT3fl	18.3541	29.1772	30.488		3.27204e-06	7.35788e-09	1.5003e-10		0.00224872	4.58522e-05		0.682305	0.922764
Ntf3-KD	512-2	PLP1cre ERT (+): NT3fl	19.6942	31.4521			1.30117e-06	1.70852e-09			0.00131306			0.39841
Ntf3-KD	456-4	PLP1cre ERT (+): NT3fl	21.5463	33.2453	33.485		3.63769e-07	5.40438e-10	1.62363e-11		0.00148566	4.46336e-05		0.45078	0.89824

## Sheet: Fig2B 
			Mean CT				(E)^-CT				NGE to RPL19			relative expression
group	id	genotype	RPL19	Ntf3	VGF		RPL19	Ntf3	VGF		Ntf3	VGF		Ntf3	VGF
Control	547-1l	PLP1cre ERT (-): NT3 STOP	19.4342	29.2637	34.102		1.55602e-06	6.96046e-09	1.02727e-11		0.00447325	6.60192e-06		0.643674	0.72149
Control	547-2r	PLP1cre ERT (-): NT3 STOP	19.535	28.0699	33.4844		1.45176e-06	1.49765e-08	1.62432e-11		0.0103161	1.11886e-05		1.48443	1.22274
Control	547-2l	PLP1cre ERT (-): NT3 STOP	18.6213	27.4838	33.2126		2.72254e-06	2.18167e-08	1.98726e-11		0.00801337	7.2993e-06		1.15308	0.797704
Control	547-3	PLP1cre ERT (-): NT3 STOP	20.6338	29.8094	35.2622		6.81613e-07	4.90375e-09	4.34359e-12		0.00719433	6.37251e-06		1.03522	0.69642
Control	547-4	PLP1cre ERT (-): NT3 STOP	24.0936	33.8205	37.3827		6.30292e-08	3.73606e-10	9.00664e-13		0.00592751	1.42896e-05		0.852933	1.56164
Control	304-4	PLP1cre ERT (-): NT3 STOP	21.8718	31.4796			2.90775e-07	1.67859e-09			0.0057728			0.830671
											0.00694956	9.15039e-06
Ntf3-OE	303-1r	PLP1cre ERT (+): NT3 STOP	25.7613	33.2905	36.72		2.00065e-08	5.24999e-10	1.47268e-12		0.0262414	7.36099e-05		3.77599	8.04446
Ntf3-OE	303-1l	PLP1cre ERT (+): NT3 STOP	21.4956	30.2486			3.76678e-07	3.69903e-09			0.00982015			1.41306
Ntf3-OE	303-2l	PLP1cre ERT (+): NT3 STOP	18.7853	26.5311	30.8382		2.43203e-06	4.02121e-08	1.15705e-10		0.0165344	4.75754e-05		2.3792	5.19927
Ntf3-OE	001-4l	PLP1cre ERT (+): NT3 STOP	19.1857	26.0662	32.4778		1.84626e-06	5.41958e-08	3.42786e-11		0.0293544	1.85665e-05		4.22393	2.02904
Ntf3-OE	303-2r	PLP1cre ERT (+): NT3 STOP	19.8665	26.9124	32.5414		1.15567e-06	3.14835e-08	3.26996e-11		0.0272425	2.82948e-05		3.92003	3.0922
Ntf3-OE	304-3r	PLP1cre ERT (+): NT3 STOP	18.9344	27.5147	32.766		2.19484e-06	2.13887e-08	2.76798e-11		0.009745	1.26113e-05		1.40225	1.37823
Ntf3-OE	001-4r	PLP1cre ERT (+): NT3 STOP	19.05	26.7077	30.357		2.02698e-06	3.59028e-08	1.6535e-10		0.0177124	8.15746e-05		2.54871	8.91488

## Sheet: Fig2C
Ntf3	VGF
1.26524	0.723262
1.34291	1.15106
1.01112	1.58661
1.04346	0.799712
0.708747	1.00207
0.906618	0.737283
0.798817	0.277142
0.652418	0.473033
0.929851	0.486924
0.770285	0.707706
0.779759	0.6011
0.682305	0.922764
0.45078	0.89824
0.643674	0.72149
1.48443	1.22274
1.15308	0.797704
1.03522	0.69642
0.852933	1.56164
3.77599	8.04446
2.3792	5.19927
4.22393	2.02904
3.92003	3.0922
1.40225	1.37823
2.54871	8.91488

## Sheet: Fig2D
			Mean CT				(E)^-CT				NGE to RPL19			relative expression
group	id	genotype	RPL19	Ntf3	VGF		RPL19	Ntf3	VGF		Ntf3	VGF		Ntf3	VGF
Control	996-4	PLP1cre ERT (-): NT3fl	20.4567	31.1051	25.1985		7.69921e-07	2.13469e-09	7.59526e-09		0.00277261	0.00986498		1.04671	0.800103
Control	996-8	PLP1cre ERT (-): NT3fl	18.3775	29.0025	22.8042		3.2198e-06	8.23094e-09	4.48783e-08		0.00255636	0.0139383		0.965069	1.13047
Control	997-3	PLP1cre ERT (-): NT3fl	18.2113	29.1965	22.9595		3.60982e-06	7.26747e-09	3.99943e-08		0.00201325	0.0110793		0.760036	0.89859
Control	997-6	PLP1cre ERT (-): NT3fl	17.4684	28.3157	22.3446		6.01879e-06	1.27909e-08	6.31176e-08		0.00212516	0.0104868		0.802283	0.850532
Control	998-1	PLP1cre ERT (-): NT3fl	18.0861	28.4598	22.6436		3.93484e-06	1.1661e-08	5.05576e-08		0.00296351	0.0128487		1.11878	1.0421
Control	998-5	PLP1cre ERT (-): NT3fl	18.1562	28.7973	22.6239		3.74929e-06	9.38985e-09	5.1304e-08		0.00250443	0.0136837		0.945467	1.10982
Control	998-6	PLP1cre ERT (-): NT3fl	18.479	28.8086	23.2779		3.00257e-06	9.32183e-09	3.15798e-08		0.00310461	0.0105176		1.17205	0.853033
Control	999-3	PLP1cre ERT (-): NT3fl	18.6908	29.0125	22.8907		2.59532e-06	8.17825e-09	4.20907e-08		0.00315115	0.0162179		1.18962	1.31536
											0.00264889	0.0123296
Ntf3-KD	997-5	PLP1cre ERT (+): NT3fl	17.6546	28.7166	22.8817		5.29493e-06	9.88882e-09	4.23718e-08		0.0018676	0.00800233		0.705052	0.649032
Ntf3-KD	997-9	PLP1cre ERT (+): NT3fl	17.942	28.4402	22.6297		4.34482e-06	1.18081e-08	5.10825e-08		0.00271773	0.0117571		1.02599	0.953563
Ntf3-KD	998-2	PLP1cre ERT (+): NT3fl	17.9928	28.6368	22.7455		4.19568e-06	1.04086e-08	4.68787e-08		0.00248078	0.0111731		0.936538	0.906196
Ntf3-KD	999-2	PLP1cre ERT (+): NT3fl	17.8071	28.308	22.8623		4.76769e-06	1.2854e-08	4.29862e-08		0.00269607	0.00901616		1.01781	0.731259
Ntf3-KD	682-5	PLP1cre ERT (+): NT3fl	18.2082	29.4932	22.8436		3.61762e-06	6.00702e-09	4.35853e-08		0.00166049	0.0120481		0.626864	0.977162
Ntf3-KD	455-3	PLP1cre ERT (+): NT3fl	17.5958	28.8041	22.2971		5.51372e-06	9.34901e-09	6.53817e-08		0.00169559	0.011858		0.640115	0.961747
Ntf3-KD	455-7	PLP1cre ERT (+): NT3fl	17.9001	28.7303	23.2639		4.47193e-06	9.80237e-09	3.1909e-08		0.00219198	0.00713541		0.82751	0.57872
Ntf3-KD	996-7	PLP1cre ERT (-): NT3fl	18.1652	29.1509	23.214		3.72618e-06	7.48297e-09	3.31123e-08		0.00200821	0.00888639		0.758136	0.720734

## Sheet: Fig2E
			Mean CT				(E)^-CT				NGE to RPL19			relative expression
group	id	genotype	RPL19	Ntf3	VGF		RPL19	Ntf3	VGF		Ntf3	VGF		Ntf3	VGF
Control	001-2	PLP1cre ERT (-): NT3 STOP	17.2973	23.9959	22.3488		6.77071e-06	2.04674e-07	6.29195e-08		0.0302293	0.00929289		0.856692	0.820163
Control	547-1	PLP1cre ERT (-): NT3 STOP	17.9879	24.6817	22.6047		4.20981e-06	1.31794e-07	5.20395e-08		0.0313064	0.0123615		0.887214	1.09099
Control	547-2	PLP1cre ERT (-): NT3 STOP	18.9998	25.4108	23.3806		2.09821e-06	8.25346e-08	2.9262e-08		0.0393357	0.0139462		1.11476	1.23085
Control	547-3	PLP1cre ERT (-): NT3 STOP	18.0526	24.9042	22.9009		4.02634e-06	1.14252e-07	4.17717e-08		0.0283761	0.0103746		0.804171	0.915632
Control	547-4	PLP1cre ERT (-): NT3 STOP	18.057	24.9196	22.9203		4.01426e-06	1.13132e-07	4.11767e-08		0.0281824	0.0102576		0.798682	0.905305
Control	304-4	PLP1cre ERT (-): NT3 STOP	17.4947	23.5226	22.2129		5.9111e-06	2.77327e-07	6.9596e-08		0.0469164	0.0117738		1.3296	1.03912
Control	304-5	PLP1cre ERT (-): NT3 STOP	18.4621	24.7081	23.1647		3.03761e-06	1.29574e-07	3.43471e-08		0.0426567	0.0113073		1.20888	0.997948
											0.0352861	0.0113305
Ntf3-OE	001-3	PLP1cre ERT (+): NT3 STOP	18.6425	24.4604	23.1051		2.68312e-06	1.51902e-07	3.59005e-08		0.0566141	0.0133801		1.60443	1.18089
Ntf3-OE	001-4	PLP1cre ERT (+): NT3 STOP	19.5732	25.3314	24.0676		1.41411e-06	8.68531e-08	1.75776e-08		0.0614188	0.0124302		1.74059	1.09705
Ntf3-OE	303-1'	PLP1cre ERT (+): NT3 STOP	18.3146	24.1726	22.8937		3.36223e-06	1.82729e-07	4.19961e-08		0.0543474	0.0124905		1.54019	1.10238
Ntf3-OE	303-2'	PLP1cre ERT (+): NT3 STOP	18.4395	25.0935	23.7574		3.08538e-06	1.01179e-07	2.21261e-08		0.0327932	0.00717128		0.929349	0.632916
Ntf3-OE	304-3'	PLP1cre ERT (+): NT3 STOP	17.7565	24.0909	22.6908		4.93651e-06	1.9257e-07	4.88204e-08		0.0390092	0.00988965		1.10551	0.872831
Ntf3-OE	303-1	PLP1cre ERT (+): NT3 STOP	21.1133	26.743	25.9012		4.90043e-07	3.50977e-08	4.50955e-09		0.0716217	0.00920236		2.02974	0.812172
Ntf3-OE	303-2	PLP1cre ERT (+): NT3 STOP	17.6923	24.1178	22.8101		5.15959e-06	1.89268e-07	4.46848e-08		0.0366828	0.00866054		1.03958	0.764353
Ntf3-OE	304-3	PLP1cre ERT (+): NT3 STOP	17.7138	24.1451	22.8797		5.0836e-06	1.85979e-07	4.24345e-08		0.0365842	0.00834733		1.03679	0.73671

## Sheet: Fig3B
Cochlear region (kHz)	Ntf3-KD					Control
5.6	12.2857	10.8889	12.2785	12.8571	12.8571	11	11.7143	13	11.1429	13.1429
8	12.1429	11.5	13.7037	14.875	14.875		15.5	13.1111	13.75	13
11.3		15	14.5	16.142	15	16	16	13.625	14.125	13.75
16	15.125		15.7895	16.25	15.875	18.4	18.2667	15.5	15	16.6667
22.6	15.875	15.3333	14.4706	16	15.3333	15	16	16.75	16	18.5714
32	16	14	14.1975	15.3333	9.875	14.5333		17.7143	15.5	18.7143

## Sheet: Fig3C
Cochlear region (kHz)	Ntf3-KD					Control
5.6	12.1429	9.44444	10.8861	12.4286	11.5	10.75	11.1429	11.7143	10.4286	11.8571
8	12.1429	10.6	10.987	12	12.5714		13.6	11.5556	11.875	11.125
11.3		13.25	12	14	13.2857	14.5	13.25	13.625	12.125	11.875
16	13.375	13.2222	14.3421	13.6	12.25	17.4667	16.8	14.125	13.125	14.2667
22.6	14	13.7778	13.2941	14	11.3333	12.5333	14.7143	15.25	14.8571	17
32	14.625	11.8889	11.8519	12.6667	8.375	15		15.2857	12.75	14.2857

## Sheet: Fig3D
Cochlear region (kHz)	Ntf3-KD					Control
5.6	12.1429	9.44444	10.8861	12.4286	11.5	10.75	11.1429	11.7143	10.4286	11.8571
8	12.1429	10.6	10.987	12	12.5714		13.6	11.5556	11.875	11.125
11.3		13.25	12	14	13.2857	14.5	13.25	13.625	12.125	11.875
16	13.375	13.2222	14.3421	13.6	12.25	17.4667	16.8	14.125	13.125	14.2667
22.6	14	13.7778	13	14	11	12.5333	14.7143	15.25	14.8571	17
32	14.625	11.8889	11.8519	12.6667	8.2	15		15.2857	12.75	14.2857

## Sheet: Fig3F
Cochlear region (kHz)	Ntf3-OE					Control
5.6		11.4286	13.8571	13.5714	14.1333		12.7143	14.6667	10	9.02778
8	15.7333	11.1111	15.8667	16	16.375	14.6667	13.5714	16.2857	14.8611	12.625
11.3	17.7143	15.2	16	19.8333	16.6667	16.6667	20	16.4286	14.375	15.0667
16	18.1333	17	18.6667	17	16.75	18	16.4	17.8667	16.4	16
22.6	16.875	17.625	18.75	17.1429	18.9333	16	15.8667	15.8571	15.0667	14.25
32	13.3333	17.5714	18.9333	17.8571	17.0667	15.0685	14.75	16.25	12.5	10

## Sheet: Fig3G
Cochlear region (kHz)	Ntf3-OE					Control
5.6	11.4286	12.1429	13.2857	12.1429	12.8		13	12.8	9.5	9.16667
8	12.4	13.6111	15.3333	13.4286	15.5	13.2	11.8571	15	13.1944	13.25
11.3	16.1429	16	15.5714	18	16.4	13.3333	20	15.5714	13.125
16	18	16.125	17.6	16	16	17.4286	15.7333	15.4667	13.2	14.2667
22.6	17.25	16.5	18.25	15.2857	17.3333	12.5333	15.3333	14.4286	13.0667	12.625
32	12.6667	16.7143	17.0667	15.7143	16.1333	11.0959	14.375	16	11.625	7.75

[truncated: 35 more sheets: Fig3H, Fig4A, Fig4B, Fig4C, Fig4D, Fig4E, Fig4F, Fig5A, Fig5B, Fig6A, Fig6B, Fig7A2, Fig7A3, Fig7B2, Fig7B3, Fig7C2, Fig7C3, Fig8B, Fig8C, Fig8D …]
